# Supplementary material for: Quantitative live-imaging reveals the dynamics of apical cells during gametophyte development in ferns
Source: Quant Plant Biol. 2022 Nov 17;3:e25. doi: 10.1017/qpb.2022.21 (PMC10095955; doi:10.1017/qpb.2022.21)
Supplement: Supplementary file 1 [file qpbsup.zip]

Archive with 2 entries (2 files):
- S2632882822000212sup001.pdf
- S2632882822000212sup002.xlsx
