# Supplementary material for: Quantitative live-imaging reveals the dynamics of apical cells during gametophyte development in ferns
Source: Quant Plant Biol. 2022 Nov 17;3:e25. doi: 10.1017/qpb.2022.21 (PMC10095955; doi:10.1017/qpb.2022.21)
Supplement: Supplementary file 1 [file qpbsup.zip › S2632882822000212sup002.xlsx]

## Sheet: Table S1
Table S1. Area quantification of each segmented cell from the Sphenomeris chinensis gametophyte at 0 h (Figure 2A-B and Supplementary Figure S1A).
Label_ID	Area(um^2)
11	333.361
12	392.871
14	582.709
15	470.691
17	638.718
18	526.7
19	382.639
22	347.094
23	461.267
24	366.213
25	430.839
27	359.212
28	431.108
29	459.112
30	209.226
31	397.449
33	222.69
34	327.437
35	599.404
36	388.563
37	181.491
38	255.272
39	176.644
40	179.875
41	214.881
43	69.4727
44	266.043
45	215.419
46	112.557
47	151.601
48	569.246
49	142.177
50	275.737
51	94.2459
52	203.302
53	95.5923
54	114.172
55	110.402
56	183.106
57	150.794
58	256.888
59	218.92
61	451.303
63	275.467
64	177.99
65	120.904
66	380.754
67	156.448
68	668.877
69	213.265
70	148.909
72	242.885
73	154.294
74	119.827
75	266.043
77	297.817
78	185.53
79	312.089
80	55.7397
81	276.545
82	538.01
84	592.672
86	344.671
87	248.271

## Sheet: Table S2
Table S2. Area quantification of each segmented cell from the Sphenomeris chinensis gametophyte at 48 h (Figure 2C-D and Supplementary Figure S1B).
Label_ID	Area(um^2)
12	467.691
13	774.129
14	636.691
15	391.082
17	440.433
18	433.26
19	486.628
20	532.537
22	304.717
23	647.02
24	542.579
25	579.593
26	448.18
28	195.397
29	232.698
30	537.988
33	303.856
34	263.686
35	203.144
36	281.475
37	312.75
38	339.722
39	270.285
40	545.735
41	624.066
42	382.474
43	141.742
44	272.294
46	222.082
47	130.552
48	742.28
49	259.382
50	146.907
53	224.377
54	166.992
55	201.71
56	71.1579
57	344.026
58	257.66
59	206.874
60	181.912
62	155.801
63	105.876
65	712.153
66	246.47
67	202.57
68	84.6435
69	392.229
70	200.275
71	234.419
73	383.048
74	126.822
75	152.071
76	358.946
77	139.447
78	171.295
79	254.791
80	98.7029
82	558.36
83	242.74
84	241.019
85	158.384
86	286.353
87	305.577
89	302.708
90	258.234
91	412.888
92	251.061
95	329.392
96	295.248
97	443.302
98	149.202
99	168.139
100	438.711
103	643.864
104	639.273
105	410.593
107	355.79

## Sheet: Table S3
Table S3. Area quantification of each segmented cell from the Sphenomeris chinensis gametophyte at 0 h (Figure 2F-G and Supplementary Figure S2A).
Label_ID	Area(um^2)
12	324.098
13	954.824
14	174.203
15	309.919
16	407.655
18	305.868
20	326.377
21	207.625
22	853.543
23	502.099
24	243.833
26	1385.27
27	87.3546
28	361.572
29	208.891
30	121.537
31	858.354
32	234.718
33	537.8
34	117.739
35	143.312
36	97.9891
37	139.261
38	113.434
39	178.76
40	71.4029
41	344.354
42	786.698
43	166.354
44	224.843
45	245.606
46	113.941
47	107.611
48	572.236
49	285.358
50	157.491
51	93.9378
52	127.867
53	139.261
54	207.625
55	232.186
56	70.6433
57	443.356
58	139.514
60	349.165
61	152.681
62	293.967
63	257.759
64	532.99
66	626.927
67	393.982
68	452.978
69	338.784
70	187.369
71	1361.21
72	708.205
74	275.99
75	769.986
77	670.478
80	766.188
81	797.332
82	604.139

## Sheet: Table S4
Table S4. Area quantification of each segmented cell from the Sphenomeris chinensis gametophyte at 48 h (Figure 2H-I and Supplementary Figure S2B).
Label_ID	Area(um^2)
12	188.635
14	380.056
15	400.312
16	1154.6
18	277.762
19	383.347
20	513.493
21	416.264
23	312.704
27	161.543
28	620.597
29	136.223
30	1012.05
31	220.792
32	195.978
33	323.085
34	442.09
37	129.133
38	191.674
39	1579.73
40	112.422
41	630.472
43	180.28
44	96.4698
45	1012.05
46	223.577
47	244.593
48	70.8965
49	114.954
50	353.976
53	220.539
54	245.352
55	119.764
58	181.799
59	495.009
60	92.6718
61	364.61
62	149.136
63	151.415
64	172.684
65	911.02
66	121.79
67	220.539
68	188.382
69	123.056
70	136.476
71	573.502
72	153.187
73	266.115
75	202.815
76	573.755
77	432.468
78	212.436
80	337.265
81	406.389
82	589.454
84	754.035
85	554.765
87	511.721
88	420.062
89	235.478
92	355.748
93	864.431
94	814.297
97	778.595
99	1585.04
103	826.197
104	847.213
105	658.578

## Sheet: Table S5
Table S5. Area quantification of each segmented cell from the Sphenomeris chinensis gametophyte at 0 h (Figure 3A1-A2 and Supplementary Figure S3A).
Label_ID	Area(um^2)
14	337.011
17	670.959
18	375.615
20	63.113
21	351.105
22	499.39
23	324.144
24	203.432
26	433.519
27	257.048
28	370.1
29	311.889
30	590.383
31	347.428
32	136.03
33	236.214
34	573.532
35	324.756
36	272.06
38	239.278
40	386.338
41	528.801
42	167.28
43	700.677
44	80.5764
46	253.371
48	365.198
49	116.422
50	203.432
51	421.264
52	219.67
53	239.584
55	104.474
56	82.4146
58	306.068
59	268.077
60	179.229
61	220.589
63	985.605
64	120.711
65	146.753
68	251.227
69	235.602
70	93.4441
72	150.736
73	133.579
74	280.945
76	130.209
78	70.466
79	188.42
81	94.9759
83	188.42
84	123.469
86	202.513
87	159.008
88	259.805
89	255.822
91	55.7601
94	364.585
95	397.367
97	227.329
98	204.658
99	66.1768
100	269.303
102	106.925
103	234.376
104	1451.91
105	151.961
107	259.805
109	89.1548
110	1183.22
111	142.464
112	71.9979
113	127.452
114	246.631
115	147.979
118	474.267
119	393.997
120	225.185
122	106.925
123	143.383
124	96.8142
126	229.474
127	359.683
128	228.555
129	147.979
130	437.808
132	275.124
133	187.501
134	301.472
135	177.084
136	253.371
138	565.26
140	542.282
141	421.571
143	1009.5
144	686.584
145	389.401
146	290.749
147	757.663
148	253.371
149	296.876
150	457.11
156	475.186

## Sheet: Table S6
Table S6. Area quantification of each segmented cell from the Sphenomeris chinensis gametophyte at 48 h (Figure 3A3-A4 and Supplementary Figure S3B).
Label_ID	Area(um^2)
11	427.392
13	634.501
14	144.609
15	365.504
16	472.735
17	289.217
21	789.526
22	432.906
23	327.82
25	425.247
27	491.117
29	473.961
30	539.525
31	195.467
32	708.949
33	363.666
35	447.612
36	345.59
37	193.016
38	691.486
39	525.431
40	225.798
41	140.626
43	366.117
45	651.351
47	830.886
48	176.471
49	249.695
50	502.76
51	340.688
52	553.005
53	171.876
54	130.822
55	438.421
58	181.373
59	252.452
60	1297.8
61	151.961
62	87.3166
65	157.17
66	296.876
68	321.693
69	268.077
70	201.288
72	230.087
73	413.605
74	195.467
75	281.251
78	236.521
79	140.626
82	286.766
83	337.318
86	497.245
87	313.114
89	223.04
90	108.763
91	454.353
92	238.359
95	133.273
96	96.5078
97	324.144
98	1672.5
99	392.465
100	200.062
101	240.197
103	167.28
105	1502.15
106	122.856
107	108.15
108	161.765
109	270.222
110	211.398
111	192.096
114	300.859
115	162.685
116	196.079
117	273.592
119	357.845
120	125.001
121	247.55
122	217.526
123	355.394
124	192.709
125	159.927
126	141.545
127	377.146
128	166.361
129	328.433
131	389.708
133	192.403
134	569.856
135	153.493
136	236.827
137	249.388
140	708.949
141	614.586
142	341.301
143	1155.95
144	375.308
145	333.335
146	373.47
147	430.149
148	580.272
150	398.899
151	525.431
153	247.857
154	490.198
155	905.335
157	535.542
160	795.653
161	314.34
165	545.346
167	343.139

## Sheet: Table S7
Table S7. Area quantification of each segmented cell from the Sphenomeris chinensis gametophyte at 0 h (Figure 3B1-B2 and Supplementary Figure S4A).
Label_ID	Area(um^2)
26	600.266
27	515.54
32	466.369
33	712.981
38	267.415
39	498.52
41	302.592
42	417.576
43	568.494
44	338.146
45	344.954
47	272.332
48	566.603
50	361.219
51	456.157
52	248.882
53	300.7
55	605.561
57	363.488
58	227.7
59	805.272
62	265.524
63	206.519
64	209.545
65	282.545
66	184.203
68	295.027
69	268.55
70	407.364
71	128.601
74	245.477
75	189.12
76	271.954
77	246.234
78	194.415
79	124.063
80	107.798
81	175.125
82	618.422
84	130.114
85	193.659
86	170.586
87	131.249
88	116.498
89	180.042
91	220.514
92	139.192
93	252.664
94	168.695
95	150.161
96	60.5183
97	870.329
99	95.3164
100	51.4406
101	228.457
102	115.363
103	226.565
104	61.653
105	132.384
107	240.182
109	157.726
110	170.208
111	59.0054
112	125.954
113	353.654
114	308.265
115	170.964
116	158.482
117	135.032
118	147.892
119	128.223
120	118.389
121	178.907
122	168.695
123	239.047
125	358.571
126	133.519
127	131.627
128	924.796
129	217.109
130	191.011
131	176.638
132	74.1349
133	237.913
134	124.441
135	264.768
136	252.664
137	102.503
138	109.311
139	55.223
140	100.233
142	254.933
143	63.9225
144	236.021
145	729.624
146	158.104
147	177.016
148	141.84
149	205.762
150	79.4303
151	188.742
152	236.4
153	553.743
154	116.12
155	117.632
156	114.985
157	203.493
158	77.1609
159	106.664
160	282.167
161	234.887
162	305.996
163	200.845
164	114.228
166	223.161
168	161.887
169	264.011
170	195.55
171	166.047
172	231.861
173	446.701
174	105.529
175	180.798
176	212.192
178	69.2178
179	387.317
180	211.058
181	158.104
182	336.633
183	364.245
184	243.964
185	282.545
186	201.223
187	318.099
188	250.773
191	298.053
192	256.446
193	285.949
195	453.509
196	383.157
198	359.328
201	216.353
202	282.923
203	269.685

## Sheet: Table S8
Table S8. Area quantification of each segmented cell from the Sphenomeris chinensis gametophyte at 48 h (Figure 3B3-B4 and Supplementary Figure S4B).
Label_ID	Area(um^2)
15	709.199
18	674.023
20	869.573
23	532.939
24	582.867
25	343.82
27	387.317
28	652.463
29	646.033
30	501.924
31	444.053
32	419.089
33	348.737
34	689.909
36	933.117
37	396.017
38	473.178
39	351.385
40	437.623
41	217.866
42	445.566
43	371.053
45	319.991
46	155.835
47	508.354
49	240.182
50	225.809
51	274.224
52	288.219
53	271.576
54	242.073
55	168.695
56	396.017
57	696.717
58	215.218
59	291.244
60	364.623
61	353.654
62	161.887
63	239.804
64	876.759
66	83.9692
67	130.493
68	155.456
69	212.192
70	293.136
72	104.016
73	107.798
74	267.794
75	149.026
76	221.648
77	216.731
78	111.959
79	208.788
80	171.721
82	217.488
83	88.508
84	126.332
85	99.477
86	251.529
87	322.638
88	218.622
89	118.011
90	59.3836
91	215.975
92	280.275
93	83.5909
94	130.114
95	70.3525
96	156.591
97	314.695
98	166.047
99	159.995
100	162.265
101	172.855
102	191.767
103	192.146
104	1115.81
106	211.814
107	159.617
108	499.654
109	137.679
110	66.5702
111	166.425
112	232.239
113	337.011
114	305.996
115	251.529
116	320.747
117	216.731
118	106.664
120	145.244
121	57.1142
122	456.535
124	283.301
125	161.13
126	179.664
127	259.472
128	159.239
129	353.654
130	318.856
133	277.25
134	147.513
135	144.109
137	222.027
138	800.733
140	268.928
141	200.467
142	309.022
144	80.565
145	362.732
147	99.477
148	287.84
149	155.835
150	240.939
151	151.674
152	137.679
153	103.259
155	309.022
156	312.048
157	138.436
158	339.659
159	153.943
160	164.156
161	137.301
166	191.011
167	360.462
168	159.617
169	134.275
170	214.462
171	217.109
172	278.006
173	430.815
174	205.384
175	181.933
176	256.068
177	149.783
178	134.275
179	584.758
181	197.819
182	337.39
183	363.488
184	402.447
185	171.721
186	222.783
187	192.146
188	483.39
189	166.804
190	296.918
191	394.882
192	236.4
193	155.456
194	503.059
195	309.022
196	192.524
197	308.265
199	325.286
200	315.83
201	336.255
202	444.431
203	215.975
204	619.935
205	421.737
206	262.12
207	131.249
208	362.353
209	180.798
211	397.151
213	305.618
214	498.141
215	187.985
216	397.151
217	343.82
218	355.923
219	252.664
220	368.405
221	312.426
222	237.534
223	395.26

## Sheet: Table S9
Table S9. Area quantification of each segmented cell from the Sphenomeris chinensis gametophyte at 0 h (Figure 3C1-C2 and Supplementary Figure S5A).
Label_ID	Area(um^2)
19	344.671
22	726.413
24	453.74
25	146.14
26	538.299
27	185.663
28	165.748
30	157.783
31	179.842
32	141.545
33	218.751
34	255.21
35	458.335
36	256.129
37	149.204
38	255.21
39	207.109
41	178.003
42	151.961
43	269.303
44	112.439
45	253.678
47	63.7258
48	162.378
49	183.212
50	250.614
52	77.819
53	83.0273
54	145.834
56	62.8067
57	123.162
58	519.917
59	294.425
60	91.9122
61	174.94
62	73.8361
63	201.9
64	120.099
65	338.543
67	148.898
68	676.167
70	253.065
71	284.928
72	151.349
73	42.2796
74	128.983
75	115.197
76	151.042
77	111.827
78	152.268
79	160.846
80	165.748
82	162.378
83	38.2967
84	389.095
85	826.291
86	294.732
87	44.4242
88	203.432
90	45.6497
91	486.828
92	84.2528
93	152.881
95	206.19
96	171.569
97	135.417
98	89.7676
99	188.114
102	191.484
104	227.942
105	525.738
106	166.055
107	273.592
108	99.5715
109	106.925
110	294.119
111	433.826
113	318.935
115	227.942
118	314.952
119	337.011
120	389.095
121	209.253
122	350.798
123	1512.26
124	447
125	241.423
126	741.731
127	329.352
128	305.148
129	339.769
130	321.693
131	448.532
132	311.582
133	496.632
135	277.575
137	344.364
138	393.691
139	336.399
140	290.749
141	303.923
142	1519.31
143	578.74
147	847.737
149	188.42

## Sheet: Table S10
Table S10. Area quantification of each segmented cell from the Sphenomeris chinensis gametophyte at 48 h (Figure 3C3-C4 and Supplementary Figure S5B).
Label_ID	Area(um^2)
14	418.813
15	198.224
16	557.907
18	257.354
19	748.165
20	249.695
23	238.359
24	307.906
25	374.389
27	272.979
28	642.773
29	208.028
30	244.18
31	159.314
32	372.551
33	313.421
34	157.783
35	333.335
36	602.331
37	294.732
38	137.562
40	127.452
42	201.288
43	265.933
44	376.534
46	268.384
47	348.347
48	173.408
50	179.229
51	340.381
53	135.417
55	151.655
57	147.366
58	227.329
59	141.851
61	743.57
62	402.882
63	119.179
64	110.295
66	132.966
67	174.633
69	276.656
70	796.879
71	155.025
72	121.324
73	517.466
75	151.042
76	116.728
77	209.253
78	216.606
79	111.827
80	132.354
81	168.506
83	98.6524
84	125.001
85	171.263
86	109.988
87	183.824
89	120.405
90	156.251
92	91.9122
93	955.58
94	90.6867
95	298.102
96	131.128
97	488.973
98	123.469
99	132.047
100	148.898
103	216.606
104	294.425
105	70.466
106	191.484
107	124.694
108	160.54
109	577.209
110	232.231
111	213.849
112	155.025
113	149.204
114	197.918
115	181.067
116	556.069
117	325.369
119	107.231
121	228.555
122	376.534
124	210.785
125	322.918
126	530.64
127	354.475
128	402.882
130	248.163
131	351.411
132	390.32
133	171.876
134	276.962
135	1609.69
137	480.701
138	218.445
140	786.462
141	176.471
142	300.553
143	325.676
144	425.86
145	482.233
148	400.431
149	551.473
151	433.826
152	590.383
154	1677.4
156	367.036
157	362.134
158	630.211
159	432.6
163	418.507
164	330.884
167	469.978
168	358.458
169	706.805
172	941.794
173	409.316
176	408.397
180	264.094

[truncated: 8 more sheets: Table S11, Table S12, Table S13, Table S14, Table S15, Table S16, Table S17, Table S18]
